# Supplementary material for: Meta-Analysis of Tourette Syndrome and Attention Deficit Hyperactivity Disorder Provides Support for a Shared Genetic Basis
Source: Front Neurosci. 2016 Jul 22;10:340. doi: 10.3389/fnins.2016.00340 (PMC4956656; doi:10.3389/fnins.2016.00340)
Supplement: Supplementary file 1 [file DataSheet1.XLSX]

## Sheet: METAANALYSIS1_clean
MarkerName	Allele1	Allele2	P-value	Direction	HetISq	HetChiSq	HetDf	HetPVal
rs1866863	a	g	3.225e-07	--	0	0	1	0.9916
rs2705462	t	g	1.436e-06	--	0	0.025	1	0.875
rs2458304	a	g	2.543e-06	--	0	0.303	1	0.5818
rs17561798	a	g	9.889e-06	--	0	0.643	1	0.4226
rs1650137	a	g	1.757e-05	++	0	0.803	1	0.3702
rs2246417	t	c	1.949e-05	++	13.7	1.159	1	0.2816
rs9319159	t	c	3.771e-05	--	79.2	4.805	1	0.02837
rs13244651	t	g	4.114e-05	++	67.8	3.107	1	0.07797
rs1007021	a	g	4.375e-05	++	67.5	3.081	1	0.07919
rs7858600	a	g	5.296e-05	++	42.8	1.75	1	0.1859
rs7336083	a	g	6.877e-05	--	82.3	5.64	1	0.01756
rs17531553	a	g	7.082e-05	++	64.5	2.813	1	0.09348
rs1896373	t	c	7.458e-05	++	35.8	1.557	1	0.2121
rs1007022	a	c	7.679e-05	++	66	2.939	1	0.08647
rs11716445	a	g	8.008e-05	++	0	0.926	1	0.336
rs477897	a	g	8.653e-05	++	42.5	1.738	1	0.1874
rs4789936	t	c	8.922e-05	--	5.1	1.054	1	0.3047
rs2285084	a	g	0.0001001	--	1	1.01	1	0.3149
rs7203818	a	g	0.0001013	++	37.1	1.589	1	0.2075
rs9531790	t	c	0.0001038	++	48	1.921	1	0.1657
rs10194900	a	c	0.0001079	++	63.5	2.738	1	0.09799
rs610495	a	g	0.000109	--	40.3	1.676	1	0.1955
rs7775444	a	g	0.0001131	++	36.2	1.568	1	0.2104
rs2005292	a	g	0.0001204	++	18.9	1.234	1	0.2667
rs17449722	a	c	0.000121	--	27.2	1.374	1	0.2411
rs4712009	a	c	0.0001644	++	40.1	1.669	1	0.1964
rs11603305	a	g	0.0001693	--	83.6	6.098	1	0.01353
rs16915088	a	c	0.0001899	--	41.6	1.711	1	0.1908
rs11642248	a	g	0.0002053	++	59.4	2.461	1	0.1167
rs7945819	a	c	0.0002129	++	45.9	1.85	1	0.1738
rs621498	t	c	0.0002501	--	73.7	3.803	1	0.05115
rs12439022	a	g	0.0002609	--	37.3	1.596	1	0.2065
rs10968884	a	c	0.0002617	++	56.8	2.312	1	0.1284
rs2116615	t	c	0.0002631	--	77.2	4.382	1	0.03633
rs4075571	a	g	0.0003046	--	45.3	1.828	1	0.1764
rs8127619	t	c	0.0003356	++	81.5	5.396	1	0.02018
rs6539267	t	c	0.0003402	++	87.3	7.866	1	0.005039
rs7848509	t	c	0.0004003	--	66	2.937	1	0.08656
rs12604022	t	c	0.0004048	++	60.9	2.556	1	0.1099
rs7957244	a	g	0.0004247	--	53.2	2.136	1	0.1439
rs7868992	a	g	0.0004455	--	90.6	10.599	1	0.001131
rs4075570	a	g	0.0004461	--	40.1	1.669	1	0.1964
rs8043851	a	g	0.000453	++	52	2.085	1	0.1487
rs17333828	a	g	0.0004537	++	79.7	4.935	1	0.02631
rs10968899	t	c	0.0004551	--	57.8	2.372	1	0.1236
rs898029	t	c	0.0004801	--	39.5	1.654	1	0.1985
rs12336475	a	c	0.0004928	--	84	6.263	1	0.01233
rs17609255	t	c	0.0005063	++	44.5	1.803	1	0.1793
rs2125984	t	g	0.0005089	--	63.1	2.707	1	0.09992
rs1345615	t	c	0.0005344	++	69.7	3.295	1	0.06948
rs2847316	a	c	0.0006771	++	75.7	4.112	1	0.04258
rs10143550	t	c	0.0006924	--	63.8	2.759	1	0.09669
rs769111	t	g	0.0007161	++	87.6	8.089	1	0.004453
rs2977790	t	c	0.0007622	++	51.9	2.078	1	0.1495
rs973885	a	g	0.0007743	++	58.3	2.396	1	0.1217
rs12262014	a	g	0.0007875	--	51.5	2.063	1	0.1509
rs918553	a	g	0.00079	--	74.3	3.889	1	0.04859
rs7116279	a	c	0.0008289	++	68.4	3.165	1	0.07523
rs509620	t	g	0.0008968	++	82.8	5.82	1	0.01584
rs2724432	t	c	0.0009097	++	82.1	5.579	1	0.01818
rs2073838	a	g	0.0009888	++	54.8	2.212	1	0.1369
rs4445178	a	g	0.001056	--	83.7	6.127	1	0.01331
rs7822301	t	g	0.001097	++	78.9	4.743	1	0.02942
rs3786122	t	g	0.001207	--	69.6	3.293	1	0.06957
rs2838875	t	c	0.001229	--	68	3.127	1	0.077
rs2306772	t	c	0.001265	++	58.8	2.426	1	0.1194
rs4072993	a	c	0.001277	--	66.8	3.013	1	0.08258
rs2268718	t	c	0.001343	--	57.9	2.378	1	0.123
rs10967775	t	g	0.001359	--	72.3	3.611	1	0.0574
rs2289534	a	g	0.00136	++	84	6.265	1	0.01231
rs3799627	t	c	0.001436	++	69.5	3.276	1	0.07028
rs3897737	a	g	0.001438	--	62.8	2.689	1	0.101
rs10276693	a	g	0.001441	--	74.4	3.906	1	0.04811
rs11264714	a	c	0.001441	--	65.4	2.888	1	0.08925
rs17259252	a	g	0.001451	--	77.2	4.378	1	0.03641
rs17355759	a	g	0.001457	++	81.3	5.358	1	0.02062
rs1791379	a	g	0.001487	++	81	5.259	1	0.02183
rs12700497	a	g	0.001563	--	68.8	3.208	1	0.07329
rs1567423	t	g	0.001642	--	72.5	3.634	1	0.05662
rs7027312	a	g	0.001664	++	78.2	4.595	1	0.03207
rs17753662	a	g	0.001715	++	77.4	4.424	1	0.03545
rs1932362	a	g	0.001732	++	70.7	3.418	1	0.0645
rs7637364	t	g	0.001758	++	68.3	3.152	1	0.07584
rs4367564	a	g	0.001833	++	72.3	3.605	1	0.05761
rs10990268	t	c	0.001873	--	84.4	6.421	1	0.01128
rs12376696	t	c	0.001879	--	69.4	3.263	1	0.07086
rs2641892	a	c	0.001929	++	72.2	3.594	1	0.05798
rs735173	t	g	0.002018	++	74.6	3.937	1	0.04723
rs470903	a	g	0.002088	--	85.6	6.941	1	0.008423
rs329317	t	c	0.002097	--	87.2	7.808	1	0.005201
rs2329020	a	g	0.002111	--	72.7	3.667	1	0.05551
rs7505612	a	c	0.00212	++	68.6	3.185	1	0.07431
rs8004624	a	g	0.002128	++	85.6	6.94	1	0.008429
rs2165894	a	g	0.002152	++	67	3.027	1	0.08189
rs7818587	a	g	0.002211	--	65.4	2.894	1	0.08892
rs8006225	t	g	0.002231	++	67.2	3.048	1	0.08083
rs10232590	a	g	0.002236	--	79.7	4.932	1	0.02636
rs764669	t	c	0.002241	++	74.2	3.879	1	0.04889
rs10513500	t	g	0.002249	--	80.8	5.197	1	0.02262
rs11792859	a	g	0.002277	--	78.4	4.627	1	0.03147
rs3804867	t	c	0.002293	--	67.9	3.118	1	0.07745
rs8137688	a	g	0.002302	--	87.8	8.175	1	0.004246
rs2565067	a	g	0.002342	++	76.9	4.33	1	0.03745
rs6876965	a	g	0.002353	++	69.5	3.281	1	0.0701
rs899596	a	g	0.002357	++	80.3	5.067	1	0.02439
rs621942	a	c	0.002489	++	83	5.895	1	0.01518
rs510566	t	g	0.002493	++	76.4	4.242	1	0.03944
rs11658011	a	g	0.002527	--	82.8	5.807	1	0.01596
rs7952595	t	c	0.002553	++	75	4.001	1	0.04547
rs1645534	a	g	0.002658	++	78.3	4.603	1	0.03191
rs12742200	a	g	0.00267	++	73.1	3.715	1	0.05391
rs2650614	t	g	0.002738	--	74.9	3.977	1	0.04612
rs467186	a	g	0.002759	++	75.6	4.106	1	0.04274
rs459760	t	c	0.002781	++	68	3.123	1	0.07718
rs12458804	t	c	0.002818	++	79.3	4.842	1	0.02777
rs927234	a	g	0.002942	++	87	7.696	1	0.005534
rs10918532	t	c	0.003034	--	72.1	3.583	1	0.05837
rs1055130	t	c	0.003076	++	81.5	5.394	1	0.02021
rs279716	t	c	0.003084	--	75.6	4.106	1	0.04272
rs12364727	t	c	0.003108	--	73.2	3.733	1	0.05335
rs13063502	t	c	0.003135	+-	90.9	10.995	1	0.0009137
rs10211808	t	g	0.003144	++	69.8	3.309	1	0.06888
rs1033602	t	g	0.003156	--	72.2	3.599	1	0.05782
rs7109270	t	c	0.003242	++	80.5	5.119	1	0.02367
rs1351313	a	c	0.00326	--	71.7	3.536	1	0.06005
rs7136752	t	c	0.003391	++	73.4	3.766	1	0.0523
rs2433235	t	c	0.003404	--	87.4	7.916	1	0.0049
rs602414	t	g	0.003407	++	80.4	5.111	1	0.02377
rs10277969	a	g	0.003451	--	71.9	3.56	1	0.05919
rs2853001	a	c	0.00352	++	82.5	5.698	1	0.01698
rs6694709	a	c	0.00353	--	72.2	3.596	1	0.0579
rs2110067	t	c	0.003596	++	85.1	6.7	1	0.009641
rs4380974	a	c	0.003639	++	83.5	6.069	1	0.01376
rs7123010	a	g	0.003658	--	88	8.365	1	0.003825
rs11820448	t	c	0.00368	++	72.6	3.65	1	0.05606
rs589248	t	g	0.003698	--	73.8	3.81	1	0.05094
rs10961700	t	c	0.003703	++	81	5.253	1	0.02191
rs3739154	t	c	0.003727	--	69.7	3.3	1	0.0693
rs6791803	t	c	0.00379	++	88.4	8.607	1	0.003348
rs2207550	a	g	0.003824	++	75.8	4.129	1	0.04216
rs2545581	t	c	0.003841	++	78.8	4.711	1	0.02998
rs1031367	a	g	0.003871	--	81.9	5.536	1	0.01863
rs11159403	t	c	0.003906	--	70.7	3.408	1	0.06489
rs1546135	t	c	0.003938	--	72.9	3.693	1	0.05465
rs2966608	t	c	0.003976	--	82.6	5.733	1	0.01664
rs16823191	a	g	0.004031	--	75	3.998	1	0.04556
rs1548992	t	c	0.004074	++	76.8	4.305	1	0.03799
rs1822675	a	g	0.00415	++	74.2	3.869	1	0.04919
rs8085837	a	g	0.004232	--	71.6	3.522	1	0.06054
rs10168803	t	c	0.004265	--	78.9	4.748	1	0.02934
rs11785740	t	c	0.004283	++	77.8	4.502	1	0.03385
rs4898764	a	g	0.004373	--	81.1	5.284	1	0.02153
rs12273315	a	g	0.004407	++	81	5.252	1	0.02192
rs9292198	a	g	0.004429	++	71.4	3.5	1	0.06136
rs16859177	t	c	0.004461	++	83.5	6.076	1	0.0137
rs2505574	t	c	0.004643	--	81.2	5.316	1	0.02113
rs2282755	t	g	0.004686	--	87.9	8.255	1	0.004065
rs6863156	t	g	0.004922	++	80.5	5.134	1	0.02346
rs2402002	t	c	0.00494	++	72.4	3.625	1	0.05692
rs6426897	a	g	0.005104	++	74.9	3.986	1	0.04587
rs2741334	t	c	0.005104	++	86.7	7.509	1	0.006139
rs9582561	t	c	0.005112	--	74.6	3.933	1	0.04736
rs9344954	t	g	0.005493	--	76.9	4.333	1	0.03739
rs2058643	t	c	0.00578	++	77.1	4.363	1	0.03673
rs7739196	t	g	0.005827	++	82.5	5.719	1	0.01678
rs2058644	a	g	0.005858	++	83.7	6.143	1	0.0132
rs11762978	a	g	0.005876	--	75.9	4.141	1	0.04186
rs10040172	a	g	0.005938	++	81.6	5.422	1	0.01988
rs329674	a	g	0.005959	--	78.4	4.639	1	0.03126
rs10216051	a	g	0.00612	--	76.5	4.255	1	0.03913
rs1413214	a	g	0.006327	++	81.4	5.389	1	0.02026
rs12110451	t	c	0.006362	--	75.2	4.028	1	0.04476
rs10092729	t	c	0.006396	--	75	3.998	1	0.04555
rs2723253	t	c	0.006418	--	75.6	4.101	1	0.04285
rs11787090	t	c	0.006468	++	75	3.997	1	0.04559
rs12804868	t	g	0.006498	--	75.9	4.157	1	0.04147
rs4790035	t	c	0.006648	++	88	8.305	1	0.003954
rs9865881	t	c	0.006673	--	82	5.566	1	0.01831
rs4707569	a	c	0.006875	--	75.8	4.128	1	0.04218
rs435891	t	c	0.00689	--	81.2	5.316	1	0.02113
rs2723992	t	c	0.006919	--	81.9	5.523	1	0.01877
rs4236382	a	g	0.006957	++	77.4	4.431	1	0.0353
rs9444785	t	c	0.006987	--	78.1	4.558	1	0.03277
rs1413213	t	c	0.007103	++	82.4	5.688	1	0.01708
rs2717947	a	g	0.00726	--	81	5.256	1	0.02188
rs1249718	t	c	0.007392	--	84.9	6.602	1	0.01019
rs10513502	t	c	0.007545	++	76.4	4.242	1	0.03943
rs2235283	t	g	0.007557	++	86.7	7.528	1	0.006073
rs1035839	t	c	0.007607	--	77.7	4.489	1	0.03412
rs8181861	t	c	0.007618	++	87.7	8.158	1	0.004288
rs11949856	t	c	0.007772	--	77.6	4.463	1	0.03465
rs2722166	t	c	0.008068	++	87.7	8.104	1	0.004418
rs12494784	a	c	0.008136	++	85.4	6.837	1	0.008927
rs9540461	a	g	0.008253	--	83.2	5.936	1	0.01484
rs16864480	a	g	0.008426	--	81.4	5.37	1	0.02048
rs13217057	a	g	0.008452	++	80.7	5.187	1	0.02276
rs299133	a	g	0.008453	++	80.1	5.03	1	0.02491
rs6852759	a	c	0.008553	--	80.1	5.017	1	0.0251
rs9827612	a	g	0.008554	++	87.2	7.794	1	0.005241
rs10515354	a	g	0.008568	--	79.8	4.959	1	0.02595
rs28092	a	g	0.00869	++	80.9	5.229	1	0.02222
rs2112978	t	c	0.00873	--	78.1	4.571	1	0.03253
rs4683295	a	g	0.008764	++	79.6	4.913	1	0.02666
rs10810059	a	c	0.008828	++	78.6	4.669	1	0.03072
rs2565050	t	c	0.00888	+-	89.6	9.599	1	0.001947
rs2609505	t	g	0.008909	--	81.7	5.453	1	0.01953
rs7990200	a	g	0.009061	++	83.1	5.928	1	0.0149
rs2076054	t	c	0.009092	--	83.9	6.207	1	0.01273
rs2889630	a	c	0.009107	++	81.2	5.307	1	0.02124
rs9393366	a	g	0.009277	+-	90.8	10.819	1	0.001005
rs10740076	t	c	0.009481	--	78.5	4.653	1	0.031
rs470144	t	c	0.009843	+-	88.8	8.953	1	0.002771
rs7402189	a	g	0.009856	++	82.6	5.734	1	0.01664
rs6415726	a	g	0.00993	--	81.2	5.309	1	0.02122
rs2883940	a	g	0.009945	++	83.3	6.006	1	0.01426
rs945006	t	g	0.009964	++	77.5	4.446	1	0.03499
rs10515355	t	g	0.01001	--	78.5	4.656	1	0.03094
rs2643615	a	g	0.01001	--	82.5	5.72	1	0.01677
rs4806110	t	c	0.01003	++	81.8	5.483	1	0.0192
rs17000838	a	g	0.0105	++	81.4	5.376	1	0.02042
rs673112	a	c	0.01069	+-	89.5	9.507	1	0.002047
rs2311719	a	g	0.0108	++	83.6	6.115	1	0.0134
rs10192057	a	g	0.01081	-+	88.7	8.872	1	0.002896
rs7275484	a	g	0.01105	++	78.3	4.603	1	0.03192
rs6430004	a	g	0.01117	--	81.7	5.474	1	0.0193
rs4668356	t	c	0.01124	--	80.5	5.132	1	0.02349
rs2024304	a	g	0.01149	--	86.7	7.522	1	0.006094
rs12344755	t	c	0.01154	++	79.4	4.866	1	0.02739
rs909635	t	c	0.01156	++	80.9	5.234	1	0.02215
rs868919	t	c	0.01168	++	81.3	5.346	1	0.02077
rs967676	t	c	0.01175	--	83.2	5.944	1	0.01477
rs4612398	t	c	0.01243	--	86.6	7.456	1	0.006323
rs6482358	t	g	0.01253	+-	88.4	8.585	1	0.003389
rs3099968	t	c	0.01258	++	79.5	4.875	1	0.02725
rs13174507	a	g	0.01259	--	80.8	5.221	1	0.02232
rs663402	t	c	0.01265	+-	88.7	8.847	1	0.002936
rs1154956	a	g	0.01266	--	85.4	6.859	1	0.008822
rs4663553	a	c	0.01266	--	83.1	5.913	1	0.01503
rs4296898	t	c	0.0128	++	80.9	5.225	1	0.02226
rs3802917	t	c	0.01297	++	80.7	5.19	1	0.02272
rs2287344	a	g	0.01322	+-	88	8.344	1	0.00387
rs7578199	t	c	0.01337	-+	88.6	8.775	1	0.003055
rs2542501	a	g	0.01337	++	80.2	5.055	1	0.02455
rs2399726	t	c	0.0134	--	84.6	6.473	1	0.01095
rs6020814	t	g	0.01343	--	85.8	7.039	1	0.007975
rs9352760	a	g	0.01344	++	80.4	5.095	1	0.024
rs7593488	a	g	0.01346	--	82.7	5.771	1	0.01629
rs12107539	a	g	0.01349	--	85.3	6.786	1	0.009187
rs10066638	a	g	0.01349	+-	86.8	7.592	1	0.005864
rs1507037	a	g	0.01351	++	79.5	4.884	1	0.02711
rs17431003	a	g	0.01374	+-	86.7	7.514	1	0.006121
rs11077260	t	g	0.01427	--	79.9	4.963	1	0.02589
rs11842558	t	c	0.01447	--	82.4	5.672	1	0.01724
rs4936637	t	c	0.01513	--	82	5.55	1	0.01848
rs4897839	a	g	0.01516	--	84	6.243	1	0.01247
rs12679874	a	g	0.01541	-+	89.4	9.464	1	0.002096
rs1409110	a	g	0.0156	++	80.7	5.193	1	0.02268
rs11865277	t	c	0.01578	++	80.7	5.177	1	0.02289
rs9877898	t	c	0.01583	++	81.6	5.422	1	0.01989
rs10899786	a	g	0.01589	+-	86.6	7.489	1	0.006206
rs6075340	a	g	0.01663	+-	86.4	7.369	1	0.006637
rs7032927	a	g	0.01697	--	82.6	5.748	1	0.01651
rs2669989	t	c	0.017	+-	88.1	8.414	1	0.003724
rs6096141	t	c	0.01704	++	81.7	5.465	1	0.0194
rs3807375	t	c	0.01705	+-	86.4	7.35	1	0.006707
rs7424980	t	c	0.01716	--	84.9	6.627	1	0.01005
rs1935306	t	c	0.0177	--	82.3	5.637	1	0.01759
rs13431590	a	g	0.01799	++	82.2	5.63	1	0.01766
rs783018	t	c	0.01845	-+	87.8	8.224	1	0.004135
rs4837413	t	c	0.01863	--	82.7	5.769	1	0.01631
rs1763457	t	c	0.0189	+-	86.9	7.655	1	0.005663
rs4903408	t	c	0.01892	++	83.4	6.039	1	0.014
rs12120439	t	c	0.0191	-+	86.8	7.583	1	0.005894
rs193495	t	c	0.01917	+-	85.4	6.847	1	0.00888
rs7683876	a	g	0.01943	--	82.6	5.753	1	0.01647
rs9965776	t	c	0.0196	--	82.5	5.71	1	0.01687
rs1497571	t	c	0.01997	--	82.8	5.817	1	0.01587
rs12325184	a	g	0.02031	++	84	6.262	1	0.01234
rs869035	a	g	0.02047	++	83	5.882	1	0.0153
rs2503848	a	g	0.02102	-+	86.1	7.171	1	0.007408
rs564950	a	g	0.02108	--	83.3	5.984	1	0.01444
rs10838223	t	c	0.02126	--	83.3	5.974	1	0.01452
rs17260000	a	g	0.02127	-+	86.5	7.422	1	0.006444
rs3097714	a	g	0.02131	++	84.4	6.423	1	0.01126
rs2505557	t	c	0.02174	-+	86.4	7.349	1	0.006709
rs4908932	t	g	0.02192	+-	89.4	9.414	1	0.002153
rs1882013	t	c	0.02228	--	82.3	5.649	1	0.01747
rs918587	t	c	0.02242	-+	86.4	7.328	1	0.006791
rs674119	a	g	0.02273	+-	84.8	6.584	1	0.01029
rs7931910	t	c	0.02353	--	82.5	5.716	1	0.01681
rs11744052	t	c	0.02394	--	83.1	5.934	1	0.01485
rs6949013	t	c	0.02405	+-	85.7	6.97	1	0.008287
rs16955433	t	c	0.02407	-+	85.5	6.893	1	0.008654
rs12493455	a	g	0.02412	++	83.6	6.081	1	0.01366
rs2188495	a	c	0.02449	-+	84.6	6.509	1	0.01073
rs13400836	a	c	0.02474	--	83.9	6.206	1	0.01273
rs12896581	a	c	0.02477	+-	88.2	8.489	1	0.003572
rs4901761	t	c	0.02482	--	83.8	6.155	1	0.01311
rs324662	a	g	0.02487	+-	85.9	7.112	1	0.007658
rs13337511	t	c	0.02571	-+	84.6	6.484	1	0.01088
rs4899419	t	c	0.0267	-+	89.5	9.541	1	0.002009
rs2053938	t	g	0.02677	+-	89.3	9.348	1	0.002232
rs7246142	t	c	0.0268	+-	84.4	6.408	1	0.01136
rs12241923	t	c	0.027	-+	84.3	6.357	1	0.01169
rs6506346	t	c	0.02785	+-	86.3	7.313	1	0.006846
rs16944593	a	c	0.02839	+-	87.2	7.835	1	0.005124
rs1882077	t	c	0.02843	+-	90.3	10.292	1	0.001336
rs11771549	t	g	0.02845	-+	86.2	7.24	1	0.007131
rs2356764	a	g	0.02892	-+	86.5	7.421	1	0.006448
rs2111836	a	g	0.02933	+-	84.9	6.626	1	0.01005
rs4239131	t	c	0.02951	+-	87	7.677	1	0.005594
rs12039988	a	g	0.02991	+-	84.4	6.392	1	0.01146
rs3738575	a	g	0.03039	-+	86.4	7.345	1	0.006726
rs7560067	t	c	0.03052	+-	89.5	9.506	1	0.002048
rs7661204	t	c	0.03082	-+	86.5	7.402	1	0.006517
rs255665	t	c	0.03105	+-	89.2	9.24	1	0.002367
rs11043394	t	g	0.03177	-+	88.6	8.742	1	0.003109
rs731597	t	g	0.03217	+-	84.3	6.352	1	0.01173
rs1488299	t	c	0.03219	+-	91.1	11.292	1	0.0007785
rs10938519	a	g	0.0336	+-	89.6	9.631	1	0.001913
rs34843	t	g	0.03407	+-	90	10.007	1	0.001559
rs17189227	a	g	0.03434	-+	84.7	6.523	1	0.01065
rs17725202	a	g	0.03464	+-	88.5	8.697	1	0.003187
rs962695	t	c	0.03485	-+	87.7	8.146	1	0.004316
rs12678139	a	g	0.0361	-+	84.9	6.627	1	0.01004
rs7807424	a	g	0.03724	-+	86.9	7.643	1	0.005699
rs10521238	a	g	0.03726	-+	92.4	13.094	1	0.0002962
rs11013847	t	c	0.0373	+-	87.7	8.113	1	0.004396
rs4709177	t	g	0.0374	-+	87	7.717	1	0.00547
rs983358	a	g	0.0378	-+	85.9	7.081	1	0.007789
rs11893469	t	c	0.03864	+-	89.5	9.541	1	0.002009
rs10746352	a	g	0.03891	+-	86.7	7.542	1	0.006027
rs6943558	a	g	0.03914	-+	91.3	11.468	1	0.0007079
rs4286276	t	c	0.03923	+-	87.4	7.95	1	0.004809
rs1585961	a	g	0.03936	+-	85.4	6.854	1	0.008846
rs9854943	t	g	0.03942	+-	87.9	8.234	1	0.004111
rs734319	a	g	0.04029	-+	90.4	10.468	1	0.001214
rs393161	a	g	0.04057	+-	87.4	7.912	1	0.004912
rs620165	t	c	0.04066	+-	88.3	8.52	1	0.003513
rs7590653	a	g	0.04159	+-	87.3	7.857	1	0.005062
rs4360265	t	c	0.0417	-+	85.2	6.758	1	0.009335
rs6469481	a	g	0.04188	-+	85.5	6.918	1	0.008535
rs11971231	t	c	0.04197	-+	91.6	11.923	1	0.0005546
rs2102272	t	g	0.04241	+-	86.9	7.662	1	0.005641
rs4721914	a	g	0.04335	-+	86.3	7.298	1	0.006902
rs2555716	t	c	0.04429	+-	87.5	8.023	1	0.004618
rs2292434	a	g	0.04442	-+	86.7	7.512	1	0.006127
rs4964457	t	c	0.04535	-+	89.1	9.178	1	0.002449
rs4943694	t	c	0.04535	+-	91.3	11.438	1	0.0007198
rs324572	t	c	0.04578	+-	88.7	8.82	1	0.00298
rs3007671	t	g	0.04706	-+	89.9	9.905	1	0.001649
rs11219741	t	c	0.04727	+-	87	7.671	1	0.005611
rs1354429	t	c	0.04817	-+	86	7.164	1	0.007437
rs384227	t	g	0.04911	+-	89.2	9.256	1	0.002347
rs2091626	t	g	0.04938	+-	86.8	7.571	1	0.005932
rs4906476	t	c	0.04962	-+	88.7	8.823	1	0.002975
rs10486111	a	g	0.04977	+-	87.9	8.24	1	0.004097
rs175129	a	g	0.05019	+-	87.9	8.292	1	0.003982
rs2546643	a	g	0.05058	+-	87.8	8.186	1	0.004221
rs126539	t	c	0.0517	-+	87.5	8.027	1	0.004608
rs9676113	a	g	0.05197	+-	87.7	8.1	1	0.004426
rs12883769	t	c	0.05516	-+	86.9	7.619	1	0.005775
rs4776147	t	c	0.05532	+-	87.3	7.845	1	0.005096
rs13216156	t	g	0.05574	-+	89.6	9.634	1	0.00191
rs11732603	t	c	0.05837	-+	90.4	10.402	1	0.001259
rs4415062	a	g	0.06046	-+	87.1	7.729	1	0.005433
rs17296493	a	c	0.06055	-+	89.2	9.247	1	0.002359
rs4409964	a	g	0.06055	+-	91.3	11.522	1	0.0006879
rs755951	a	c	0.06093	-+	88.4	8.613	1	0.003338
rs4900756	t	c	0.06105	-+	88.6	8.744	1	0.003106
rs1353729	a	g	0.06176	-+	87.4	7.966	1	0.004767
rs6445524	t	g	0.06208	+-	89.7	9.681	1	0.001861
rs7321872	a	g	0.06242	+-	86.8	7.568	1	0.005942
rs7171614	a	g	0.06317	-+	91.9	12.347	1	0.0004416
rs7614855	a	g	0.06479	-+	90.4	10.369	1	0.001281
rs1363972	t	c	0.0648	-+	89.1	9.19	1	0.002434
rs10232432	a	g	0.06526	-+	87.5	7.995	1	0.004691
rs16904252	a	g	0.06565	+-	90.4	10.411	1	0.001253
rs8016855	a	g	0.06627	-+	92.3	12.923	1	0.0003246
rs1293381	a	g	0.06674	+-	88	8.303	1	0.003958
rs12315929	t	g	0.06769	+-	89.6	9.656	1	0.001888
rs2757072	a	g	0.06786	+-	89.7	9.733	1	0.00181
rs1952659	t	c	0.0681	+-	87.4	7.932	1	0.004857
rs4910407	a	c	0.06942	-+	90.2	10.186	1	0.001415
rs11844725	a	g	0.07009	-+	92.3	13.067	1	0.0003005
rs9321590	t	c	0.07053	+-	92.1	12.663	1	0.000373
rs4982590	a	g	0.07395	-+	87.6	8.075	1	0.004489
rs17815112	a	g	0.07422	+-	87.9	8.244	1	0.004088
rs4732720	a	g	0.07478	-+	89.5	9.493	1	0.002063
rs2359580	t	c	0.0765	-+	87.6	8.067	1	0.004508
rs1321914	t	c	0.07661	-+	87.5	8.031	1	0.004597
rs829080	t	c	0.077	+-	89	9.107	1	0.002546
rs804596	a	g	0.0777	+-	91.7	11.981	1	0.0005375
rs1852697	t	c	0.07847	+-	89.6	9.625	1	0.001919
rs10497122	a	g	0.07898	+-	88.1	8.383	1	0.003788
rs17165486	a	g	0.08006	+-	88.6	8.807	1	0.003
rs4799612	a	g	0.08045	+-	90.4	10.383	1	0.001272
rs1555356	a	c	0.08054	+-	88.9	9.007	1	0.00269
rs8019581	a	g	0.08297	+-	88.2	8.508	1	0.003536
rs1660801	t	c	0.08381	-+	88.4	8.591	1	0.003379
rs6656281	a	g	0.08641	-+	89.3	9.347	1	0.002233
rs17056689	a	g	0.08676	-+	90.8	10.835	1	0.0009958
rs13407724	t	c	0.08678	-+	88.4	8.657	1	0.003258
rs12626746	t	c	0.08847	-+	89	9.051	1	0.002626
rs9792623	t	c	0.08849	-+	90.1	10.149	1	0.001444
rs2688994	a	g	0.089	+-	88.2	8.46	1	0.003631
rs4936856	a	c	0.09299	+-	90.1	10.063	1	0.001513
rs9298070	t	g	0.09506	-+	89.7	9.665	1	0.001879
rs4490163	t	c	0.09606	-+	90	9.988	1	0.001576
rs797989	a	c	0.09614	-+	92.7	13.781	1	0.0002054
rs6079229	t	c	0.09737	-+	89.4	9.443	1	0.00212
rs9882350	a	g	0.09773	-+	90.9	10.957	1	0.0009326
rs9508300	t	c	0.09817	+-	89.2	9.294	1	0.002299
rs3812888	t	c	0.09932	-+	92.2	12.771	1	0.000352
rs4809712	a	g	0.09943	+-	89.4	9.444	1	0.002119
rs177322	t	c	0.1001	+-	89.4	9.411	1	0.002157
rs1121629	t	c	0.1042	-+	89.3	9.361	1	0.002217
rs10518762	t	c	0.1055	+-	89.9	9.853	1	0.001695
rs12822943	t	c	0.1058	+-	91.6	11.953	1	0.0005457
rs6812195	a	g	0.1082	+-	91.2	11.356	1	0.0007519
rs2363525	a	g	0.1085	-+	90.5	10.552	1	0.001161
rs172967	a	c	0.1122	-+	89.1	9.199	1	0.002421
rs7857758	a	g	0.1156	+-	89.2	9.297	1	0.002295
rs2060546	a	g	0.1159	+-	91.2	11.408	1	0.0007312
rs2689128	t	c	0.1166	-+	89.6	9.626	1	0.001918
rs12607135	t	c	0.1173	+-	90.3	10.308	1	0.001324
rs11712238	t	g	0.1208	+-	93.2	14.662	1	0.0001286
rs17067333	t	c	0.1238	-+	91.2	11.388	1	0.0007392
rs11069178	a	c	0.1244	-+	89.6	9.6	1	0.001946
rs9291431	t	c	0.1251	+-	89.7	9.75	1	0.001793
rs6572635	a	g	0.1254	+-	90.4	10.449	1	0.001227
rs10249546	a	c	0.126	+-	90.6	10.675	1	0.001086
rs267733	a	g	0.1272	+-	90.3	10.263	1	0.001357
rs10135890	a	g	0.1302	-+	91	11.061	1	0.0008819
rs1722332	t	c	0.1304	-+	90.3	10.351	1	0.001294
rs10891277	a	g	0.1309	+-	91.9	12.394	1	0.0004307
rs1113851	a	g	0.1321	-+	92.6	13.441	1	0.0002462
rs10012888	t	c	0.1331	-+	89.9	9.885	1	0.001667
rs13173277	a	g	0.1333	+-	90.5	10.566	1	0.001152
rs1634800	t	c	0.1337	-+	91.4	11.69	1	0.0006283
rs12595046	a	g	0.1337	+-	91.7	12.054	1	0.0005167
rs2708149	a	g	0.1351	+-	92.2	12.749	1	0.0003561
rs1841875	t	c	0.138	-+	91.6	11.84	1	0.0005798
rs9864589	a	g	0.1433	-+	90.4	10.387	1	0.001269
rs9878781	a	g	0.1438	-+	91.1	11.253	1	0.0007951
rs4938784	t	c	0.1442	-+	91.7	12.048	1	0.0005184
rs17478958	a	c	0.1453	-+	90.8	10.819	1	0.001005
rs12035823	t	c	0.147	-+	90.9	11.047	1	0.0008882
rs11203884	t	c	0.1476	+-	94	16.539	1	4.766e-05
rs1922786	a	g	0.1492	+-	92.6	13.576	1	0.0002291
rs1446684	a	c	0.1507	+-	93.5	15.461	1	8.424e-05
rs1153986	a	g	0.1534	+-	90.5	10.558	1	0.001157
rs10498134	t	c	0.1535	-+	92.1	12.601	1	0.0003856
rs16844916	a	g	0.156	+-	92.8	13.794	1	0.000204
rs7349812	t	c	0.1587	-+	90.6	10.652	1	0.0011
rs10515645	a	g	0.1679	-+	90.2	10.161	1	0.001434
rs2248141	a	g	0.1688	+-	90.4	10.378	1	0.001276
rs4803025	t	g	0.1708	-+	90.9	11.049	1	0.0008876
rs4332012	t	c	0.1779	-+	91.1	11.176	1	0.0008288
rs1104768	t	g	0.1834	-+	92.8	13.826	1	0.0002005
rs1997111	a	c	0.1861	+-	91.3	11.438	1	0.0007194
rs8178375	t	c	0.1872	+-	91.8	12.161	1	0.000488
rs7716005	t	c	0.1899	+-	91.2	11.389	1	0.0007389
rs6545694	a	g	0.1978	-+	92.4	13.198	1	0.0002803
rs2301870	a	g	0.2021	-+	92.4	13.216	1	0.0002775
rs6755940	a	c	0.2053	+-	92.3	12.991	1	0.0003129
rs17466300	t	c	0.2069	-+	92.1	12.642	1	0.0003771
rs4922664	t	c	0.2164	+-	91.1	11.233	1	0.0008035
rs1502017	a	g	0.2206	+-	91.6	11.943	1	0.0005484
rs1457614	a	c	0.2213	+-	91.5	11.746	1	0.0006097
rs11740573	a	g	0.2266	-+	92.6	13.581	1	0.0002285
rs3196165	a	g	0.2329	+-	92.4	13.193	1	0.000281
rs1030689	t	c	0.2581	+-	92.8	13.863	1	0.0001966
rs11202121	a	g	0.2636	-+	93.3	14.944	1	0.0001108
rs887195	a	g	0.2668	+-	92.8	13.896	1	0.0001933
rs942029	t	c	0.2732	-+	92.2	12.892	1	0.00033
rs7300813	t	c	0.2789	-+	93.4	15.117	1	0.000101
rs13407991	a	g	0.2863	-+	91.9	12.349	1	0.0004413
rs7237652	a	g	0.318	-+	92.1	12.628	1	0.00038
rs804615	t	c	0.3247	+-	92.1	12.58	1	0.0003899
rs12477412	t	g	0.3551	+-	93.7	15.995	1	6.352e-05
rs12496472	a	g	0.3714	-+	94.4	17.942	1	2.278e-05
rs17011461	a	g	0.4327	-+	93	14.311	1	0.0001549
rs2839458	a	g	0.4621	+-	93.5	15.277	1	9.286e-05
rs11681716	a	g	0.5303	+-	93.7	15.918	1	6.615e-05
rs1031678	a	g	0.6333	-+	93.8	16.162	1	5.816e-05
rs541013	a	g	0.642	+-	94.8	19.075	1	1.257e-05
rs12577685	a	c	0.6951	-+	95.9	24.601	1	7.05e-07
rs7106188	a	g	0.7302	+-	94.3	17.468	1	2.922e-05
